# Supplementary material for: Effectiveness and Components of Health Behavior Interventions on Increasing Physical Activity Among Healthy Young and Middle-Aged Adults: A Systematic Review with Meta-Analyses
Source: Behav Sci (Basel). 2024 Dec 19;14(12):1224. doi: 10.3390/bs14121224 (PMC11673272; doi:10.3390/bs14121224)
Supplement: Supplementary file 1 [file behavsci-14-01224-s001.zip]

Archive with 8 entries (8 files):
- S1_Sup_Query.pdf
- S2_Sup_ResInfo.pdf
- S3_Sup_biasAY.pdf
- S4_Sup_forest.pdf
- S5_Sup_MetaReg.pdf
- S6_Sup_Bias.pdf
- S7_Sup_forest_sensitivity.pdf
- S8_PRISMA_Checklist.pdf
